# Supplementary material for: Regulation of human trophoblast gene expression by endogenous retroviruses
Source: Nat Struct Mol Biol. 2023 Apr 3;30(4):527–38. doi: 10.1038/s41594-023-00960-6 (PMC10113160; doi:10.1038/s41594-023-00960-6)
Supplement: Supplementary file 3 — Supplementary tables 1–7. [file 41594_2023_960_MOESM3_ESM.xlsx]

## Sheet: Supp. Table S1
Supplementary Table S1 - TE families enriched for H3K27ac-marked elements in hTSCs. Enrichment values are shown for each cell type and histone modification, together with p values from the permutation test and number of TEs overlapped with peaks. Placenta-specific TE families that were further analysed are higlighted in blue.
				hTSC_CutTag_H3K27ac			hTSC_CutTag_H3K4me1			hTSC_CutTag_H3K4me3			hTSC_ChIP_H3K27ac			hTSC_ChIP_H3K4me3			Cytotrophoblast_H3K27ac			Cytotrophoblast_H3K4me3			CT29_hTSC_H3K9me3			CT27_hTSC_H3K27me3
repname	classification	clade	total.copies	enrichment	pval	overlap	enrichment	pval	overlap	enrichment	pval	overlap	enrichment	pval	overlap	enrichment	pval	overlap	enrichment	pval	overlap	enrichment	pval	overlap	enrichment	pval	overlap	enrichment	pval	overlap
Harlequin-int	ERV1	Primates	590	3.446	0	47	1.6739	0.004	96	2.80725	0	50	4.29553	0	30	2.92265	0	45	2.00912	0.004	52	1.78126	0.05	30	2.84558	0	166	0.105574	0	4
HERVE_a-int	ERV1	Catarrhini	190	3.71747	0.002	17	1.70931	0.036	32	2.28348	0.044	14	4.44444	0	11	3.27392	0	18	2.0132	0.03	18	2.55537	0.008	15	3.67958	0	74	1.7772	0.066	22
HERVIP10F-int	ERV1	Catarrhini	327	3.9341	0	32	1.85339	0.002	58	2.39856	0.03	24	4.14508	0	16	1.72692	0.16	15	2.14281	0.014	31	1.07677	0.874	10	5.00432	0	162	0.332668	0.056	7
HERVK3-int	ERV2	Catarrhini	368	2.87732	0.03	22	2.36526	0	75	2.52101	0.038	24	5.01179	0.002	17	2.90955	0.002	23	3.06913	0.002	40	3.58466	0	30	3.85156	0	115	1.08388	0.782	23
LTR10A	ERV1	Catarrhini	327	11.9352	0	84	2.03573	0	58	3.95068	0	33	30.5439	0	73	2.02566	0.096	12	10.0463	0	102	2.84091	0.01	17	7.5921	0	183	0.261534	0.002	5
LTR10F	ERV1	Catarrhini	450	3.00993	0.004	30	1.93751	0	79	1.03181	0.928	12	5.19931	0	18	1.28987	0.496	11	2.73243	0	40	0.467508	0.19	4	4.1049	0	139	0.691462	0.246	19
LTR23	ERV1	Primates	878	2.54049	0	48	2.61497	0	201	2.14318	0.002	47	2.9427	0.002	17	1.64406	0.07	24	3.75984	0	96	1.76295	0.05	26	1.40389	0.012	85	0.385201	0	20
LTR24B	ERV1	Primates	462	2.41419	0.008	23	1.89585	0	75	1.89068	0.048	22	5.67286	0	18	1.13236	0.832	9	2.92869	0	40	1.74694	0.146	14	0.618927	0.076	20	0.782852	0.424	21
LTR26C	ERV1	Homo sapiens	316	3.15268	0	21	2.40947	0	69	2.20778	0.034	18	4.83729	0	11	1.05116	0.956	6	3.83258	0	38	1.20254	0.74	7	2.30255	0	53	1.1849	0.582	23
LTR29	ERV1	Simiiformes	730	2.18368	0.002	35	2.43276	0	160	0.92306	0.894	17	2.90923	0	15	1.63297	0.11	21	2.70067	0	61	0.927931	0.982	12	1.63185	0	85	0.455436	0.002	20
LTR2B	ERV1	Hominoidea	354	5.98404	0	45	2.5474	0	79	3.0929	0	28	12.1906	0	33	4.6875	0	30	5.1053	0	56	4.61653	0	31	1.94719	0	50	0.384264	0.004	8
LTR34	ERV1	Primates	271	2.5983	0.018	15	1.95394	0	47	1.716	0.206	12	4.75737	0.002	10	1.82408	0.196	9	2.91409	0	25	0.597372	0.636	3	2.83202	0	57	0.977457	1	16
LTR3A	ERV2	Catarrhini	179	4.6033	0	17	3.41121	0	53	2.89339	0.01	13	7.72201	0	10	3.68437	0	12	5.59701	0	30	3.3763	0.004	11	2.88432	0	37	0.760601	0.598	8
LTR7C	ERV1	Catarrhini	332	4.26351	0	31	2.89362	0	85	2.81459	0.036	24	7.30519	0.006	18	3.63951	0.012	21	2.98939	0.004	31	1.32406	0.52	8	4.87885	0	119	0.451354	0.016	9
LTR8	ERV1	Simiiformes	3504	2.06897	0	159	2.31655	0	727	1.48298	0	135	3.58304	0	97	1.61591	0	105	2.24357	0	252	1.64794	0	110	3.16987	0	834	0.531015	0	112
LTR8B	ERV1	Simiiformes	1644	2.1201	0.002	77	1.54784	0	231	0.797691	0.338	34	4.01049	0	52	0.669579	0.156	21	3.13705	0	170	0.92908	0.83	30	4.33427	0	545	0.503312	0	50
MER11D	ERV2	Hominoidea	267	3.32889	0	20	3.01578	0	73	0.410509	0.158	3	5.43024	0	13	1.61204	0.264	9	9.67974	0	94	10.6128	0	62	5.86134	0	128	0.0620617	0	1
MER21A	ERV3	Primates	2062	3.77333	0	169	2.51596	0	459	1.247	0.206	66	5.35493	0	82	1.34037	0.168	50	3.01669	0	194	1.12486	0.582	43	0.736274	0.002	111	0.657622	0.002	81
MER31A	ERV1	Euarchontoglires	1379	2.20308	0	66	2.3826	0	289	1.58328	0.01	55	3.97189	0	39	1.79556	0.006	43	2.49311	0	105	1.47227	0.044	36	1.23474	0.04	122	0.992888	0.986	80
MER39	ERV1	Primates	3390	2.09389	0	155	1.65492	0	499	0.648381	0.004	56	3.29993	0	81	0.733187	0.082	44	2.55826	0	266	0.907676	0.568	56	0.902899	0.226	221	0.891047	0.226	182
MER39B	ERV1	Primates	1222	2.7214	0	72	2.53885	0	272	0.967742	0.99	30	5.88039	0	53	1.79517	0.004	39	4.80947	0	182	2.47458	0	55	1.43701	0	128	0.786283	0.16	57
MER41A	ERV1	Primates	2640	2.7375	0	158	2.55001	0	600	1.25409	0.098	85	4.47427	0	88	1.02273	0.908	49	3.24977	0	269	1.59751	0	78	1.65892	0	324	0.640957	0	102
MER41B	ERV1	Primates	2941	3.37495	0	213	2.49303	0	643	1.07127	0.608	80	6.57339	0	140	0.919241	0.706	48	3.53539	0	322	1.446	0.004	78	1.67946	0	356	0.568756	0	99
MER41C	ERV1	Primates	863	2.97685	0	54	2.83107	0	210	1.59079	0.044	34	5.76174	0	34	2.30009	0.002	34	4.25466	0	110	3.22169	0	48	2.3005	0	138	0.806614	0.308	40
MER4B	ERV1	Primates	1788	2.15138	0	82	2.39268	0	372	1.37539	0.048	62	2.66484	0	35	0.874099	0.596	28	2.43669	0	135	1.0369	0.89	34	1.8506	0	241	0.790454	0.066	83
MER4D1	ERV1	Primates	1595	2.36107	0	80	2.18809	0	303	1.44164	0.056	58	3.61515	0	44	1.53012	0.05	44	2.57043	0	127	1.00053	0.976	30	1.46773	0	172	0.45075	0	42
MER61D	ERV1	Simiiformes	269	3.11419	0	18	2.21943	0	53	1.15624	0.798	8	11.2532	0	22	2.13584	0.076	10	3.40467	0	28	3.02419	0	15	4.45204	0	86	0.126494	0	2
MER61E	ERV1	Simiiformes	320	4.80489	0	33	2.37182	0	68	0.485437	0.232	4	15.4221	0	38	0.524017	0.418	3	3.29243	0	33	1.17627	0.766	7	6.52432	0	154	0.0518699	0	1
MSR1	Satellite	Primates	445	2.85473	0.002	27	1.54671	0.014	60	8.97698	0	101	3.76176	0	12	6.97185	0	53	2.57967	0	34	5.87634	0	46	0.54116	0.026	17	0.971931	1	25

## Sheet: Supp. Table S2
Supplementary Table S2 - ERVs overlapping transcriptional start sites in primary cytotrophoblast. Expression values of the associated gene in four independent cytotrophoblast samples are shown. Pubmed IDs refer to papers where the identified promoter activity had already been described.
			Expression (FPKM)
TE	gene	strand	cyto 1	cyto 2	cyto 3	cyto 4	Notes
chr1_113103156_113103607_MER31A	LRIG2	+	NA	0.420329	NA	NA
chr1_26268832_26269405_LTR10A	CEP85	+	NA	NA	NA	0.230309
chr1_89952738_89953657_LTR8B	NA	+	NA	1.6786	NA	NA
chr11_111880293_111880813_MER41A	C11orf1	+	NA	NA	NA	0.037216
chr13_20439857_20440379_MER39	CRYL1	-	0.183106	0.10272	0.076358	0.094849
chr14_69811463_69811900_LTR3A	NA	+	13.4512	5.61063	10.8909	3.9732	Proviral HERV-K3
chr15_34154710_34155010_LTR10A	KATNBL1	-	0.64855	0.071848	0.063756	0.321441
chr15_47338779_47339538_MER21A	SEMA6D	+	NA	NA	1.11282	1.20981
chr15_51338476_51338990_MER21A	CYP19A1	-	9.76264	6.36121	7.87153	5.32426	PMID: 14550626
chr15_98890161_98890677_MER41A	IGF1R	+	1.15472	0.477561	NA	NA
chr17_77087688_77088029_MER41A	SNHG20	+	NA	0.002354	0.003538	0.006967
chr18_74500667_74501145_LTR2B	CNDP2	+	0.128406	0.026342	0.024649	0.600332
chr18_79915932_79915983_MER21A	SLC66A2	-	NA	1.39723	0.518028	0.844729
chr19_46202976_46203386_LTR7C	IGFL2-AS1	-	0.036985	NA	0.012601	NA
chr19_57820086_57820814_LTR8	NA	+	1.1845	NA	1.56551	NA
chr3_155022892_155023770_MER21A	MME	+	NA	17.5696	NA	NA
chr3_187021812_187022350_MER21A	ST6GAL1	+	1.16281	NA	0.831859	NA	PMID: 8724135
chr3_42809253_42809581_MER39	ACKR2	+	1.62591	2.2097	2.75502	3.84084
chr3_42809253_42809581_MER39	RP11-141M3.6	+	0.713228	NA	NA	NA
chr4_1739326_1739385_LTR10A	TACC3	+	0.036782	0.087954	0.033882	0.031639
chr6_22302484_22302981_MER39	PRL	-	0.343518	NA	NA	NA	PMID: 22733751
chr6_87213284_87213856_LTR10A	ZNF292	+	NA	NA	NA	1.94874
chr7_106774627_106775270_MER41B	LINC02577	+	NA	0.932105	0.383513	NA
chr7_106774627_106775270_MER41B	NA	+	1.56728	NA	NA	NA
chr7_137268352_137268846_LTR2B	PTN	-	4.4641	NA	3.34342	3.80328	PMID: 8962128
chr7_55906119_55906259_LTR23	ZNF713	+	0.174398	NA	1.03567	0.098526
chr7_7266428_7267063_MER41B	AC005532.5	+	3.08449	NA	1.3842	4.6744
chr8_102871928_102872716_MER21A	AZIN1	-	0.20577	NA	0.227258	NA
chr9_129338482_129338896_MER41C	LINC01503	+	0.10233	NA	NA	0.737266
chrX_10589853_10590340_LTR2B	MID1	-	0.54496	NA	NA	NA	PMID: 12411602
chrX_10589853_10590340_LTR2B	NA	-	NA	NA	NA	1.07864	Proviral HERV-E
chrX_5726184_5726882_LTR8	RP11-733O18.1	-	1.45791	1.61241	2.13361	0.5947

## Sheet: Supp. Table S3
Supplementary Table S3 - Putative cases of convergent co-option of regulatory TEs between human and mouse. H3K27ac-enriched ERVs within 50kb of the same gene in both species were selected. Details of the TEs and associated genes are shown for both species, including expression in trophoblast cells.
Human (hg38)															Mouse (mm10)
id	symbol	chromosome	start	end	strand	hTSC expr	SynT expr	EVT expr	TE name	TE chr	TE start	TE end	TE strand	distance	id	symbol	chromosome	start	end	strand	mTSC expr	TE name	TE chr	TE start	TE end	TE strand	distance
ENSG00000143036	SLC44A3	chr1	94820342	94895246	+	2.19047	-2.68661	-4.19565	MER41A	chr1	94857784	94857809	+	37442	ENSMUSG00000039865	Slc44a3	chr3	121459529	121532344	-	2.38444	RLTR13D5	chr3	121538178	121538595	+	5834
ENSG00000138119	MYOF	chr10	93306429	93482317	-	5.35522	4.16661	4.78699	MER31A	chr10	93437918	93438368	+	43949	ENSMUSG00000048612	Myof	chr19	37899036	38043577	-	5.18392	RLTR13B3	chr19	38067704	38068565	-	24127
ENSG00000151365	THRSP	chr11	78063861	78068351	+	-3.69479	-1.15649	-4.6435	LTR7C	chr11	78080836	78081299	+	16975	ENSMUSG00000035686	Thrsp	chr7	97412938	97417730	-	-4.64126	RLTR13B3	chr7	97463007	97463942	+	45277
ENSG00000151364	KCTD14	chr11	78015715	78080219	-	4.82257	3.92347	3.41182	LTR7C	chr11	78080836	78081299	+	617	ENSMUSG00000051727	Kctd14	chr7	97451334	97459553	+	1.23923	RLTR13B3	chr7	97463007	97463942	+	11673
ENSG00000060982	BCAT1	chr12	24810022	24949459	-	5.84867	-3.79083	0.9102	LTR23	chr12	24946317	24946732	-	2727	ENSMUSG00000030268	Bcat1	chr6	144993835	145076184	-	4.46184	RLTR13B1	chr6	145071193	145071473	+	4711
ENSG00000196935	SRGAP1	chr12	63844293	64162221	+	-0.761528	-4.31668	-2.02986	MER21A	chr12	63885066	63885870	-	40773	ENSMUSG00000020121	Srgap1	chr10	121780991	122047315	-	1.83748	RLTR13B1	chr10	122012552	122013424	+	33891
ENSG00000216588	IGSF23	chr19	44613630	44636781	+	-3.89311	-5.20725	-4.84182	MER41B	chr19	44592439	44592985	+	20645	ENSMUSG00000040498	2210010C17Rik	chr7	19937305	19950743	-	-4.0587	RLTR13B3	chr7	19972226	19973128	-	21483
ENSG00000172086	KRCC1	chr2	88027205	88055729	-	1.52268	2.64683	3.24299	MER41B	chr2	88017988	88018599	-	37130	ENSMUSG00000053012	Krcc1	chr6	71272019	71285318	+	3.94349	RLTR13B1	chr6	71266938	71267821	+	4198
ENSG00000181061	HIGD1A	chr3	42757177	42804531	-	6.84046	4.6058	6.30646	MER41A	chr3	42807605	42808178	-	3074	ENSMUSG00000038412	Higd1a	chr9	121848560	121858000	-	3.5318	RLTR13D5	chr9	121834618	121835639	+	22361
ENSG00000179059	ZFP42	chr4	187995771	188005050	+	5.68984	1.80445	4.82953	MER39	chr4	188021705	188022249	-	25934	ENSMUSG00000051176	Zfp42	chr8	43295068	43307009	-	5.94402	RLTR13D5	chr8	43267814	43268806	+	38203
ENSG00000204713	TRIM27	chr6	28903002	28923989	-	-6.46083	-7.77497	-7.40954	MER41A	chr6	28925264	28925331	-	1275	ENSMUSG00000021326	Trim27	chr13	21179445	21194724	+	5.30486	RLTR13B3	chr13	21137959	21138887	+	40558
ENSG00000160932	LY6E	chr8	143017982	143023832	+	-3.71189	-6.17804	1.10758	MER21A	chr8	143016988	143017196	+	786	ENSMUSG00000022587	Ly6e	chr15	74955051	74959905	+	5.20813	RLTR13B1	chr15	75003703	75004553	+	48652

## Sheet: Supp. Table S4
Supplementary Table S4 - Details of lentiviral CRISPR deletions. Coordinates of each excision are shown, along with genotyping qPCR results to measure the percentage of ERV excision in the cell population. Reference names refer to different combinations of sgRNAs for the same target.
LTR Family	Gene of interest	Excision coordinates	Reference name	hTSC line	Passage at infection	Excised alleles in pool (%)
MER41B	TWIST	chr7:19079654-19081163	N/A	CT27	P30	34
				BTS5	P23	49
				CT29	P22	39
LTR8B	PSG5	chr19:43181991-43182765	PSG54	BTS5	P27	31
		chr19:43181991-43182892	PSG56	BTS5	P27	31
MER41B	ADAM9	chr8:39004511-39005262	ADAM77	CT29	P22	25
		chr8:39004613-39005216	ADAM87	CT29	P22	29
LTR10A	CSF1R	chr5:150109873-150110566	N/A	BTS5	P27	77
N/A	NON-LTR ENG	chr9:127850828-127852229	N/A	BTS5	P24	42
LTR10A	ENG	chr9:127848685-127849299	ENG21	BTS5	P23	60.6751
					P24	67
					p35	33
				CT27	P42	49
		chr9:127848684-127849558	ENG22	BTS5	P23	68.3695
					P24	58.7454
					P29	75.5602
					P27	38
				CT27	P42	65
		chr9:127848791-127849299	ENG11	CT27	P42	62

## Sheet: Supp. Table S5
Supplementary Table S5 - List of primers used in this study.
Expression(qRT-PCR)	Primer 5'-3'		Differentiation expression (qRT-PCR; Okae et al., )	Primer 5'-3'		Genotyping (qPCR)	Primer 5'-3'
ADAM9_RT_ex1_F	GAGAGGAACCTGCGGAATCG					ADAM9_doseCONT_F	GAAAATGGAGGACAGGAAAGGG
ADAM9_RT_ex2_F	CAACAGACCTCACATCTTTC		hCGb_RT_F	CAGCATCCTATCACCTCCTGGT		ADAM9_doseCONT_R	CCTCTTGTTTATTCTGAGCTGC
ADAM9_RT_ex2_R	GAAAGATGTGAGGTCTGTTG		hCGb_RT_R	CTGGAACATCTCCATCCTTGGT		ADAM9_doseLTR_F	CCAAAACCAAGACTGCGAGG
ADAM9_RT_ex3_R	GCTCTTTTCCTTCAGCCTG		SDC1_RT_F	CTATTCCCACGTCTCCAGAACC		ADAM9_doseLTR_R	GGTAACTTCTGGGCATTGCC
ADAM9_RT_ex7F	CTGTTCATTGTCGTAGACAAGG		SDC1_RT_R	GGACTACAGCCTCTCCCTCCTT		CSF1R_dose_CONT_F1	ACACTGACCAGATGATCTTGG
ADAM9_RT_ex8R	CCAAGTAGTTTGCCAGGAGAATC		CSH1/2_RT_F	CATGACTCCCAGACCTCCTTCT		CSF1R_dose_CONT_R1	CATAATGAATTGGGGAGCTCC
AK1_RT_F	GGCTTCCTGATTGATGGCTACC		CSH1/2_RT_R	ATTTCTGTTGCGTTTCCTCCAT		CSF1R_dose_LTR_F	CCTGTTCGTATCCACCTTTCC
AK1_RT_R	CCTGCGTCCACATACAGCAGC		TP63_RT_F	AGAAACGAAGATCCCCAGATGA		CSF1R_dose_LTR_R	CCTCTACTGCTGCATTGTTCC
CSF1R_placenta_RTF	GAGGAAGCGGAGGGAACTGC		TP63_RT_R	CTGTTGCTGTTGCCTGTACGTT		ENG_dose_contF	GGAAGATACGTTTCAACAAGG
CSF1R_placenta_RTR	GGACACTGGACACACGTTCC		TEAD4_RT_F	CAGGTGGTGGAGAAAGTTGAGA		ENG_dose_contR	GATGCTGGGAAACCTGTGAGG
CSF1Rall_RTF	GGCAACTACTCCTGCGTGG		TEAD4_RT_R	GTGCTTGAGCTTGTGGATGAAG		ENG_dose_LTRF	CATCCACTTCCACTGGATACAG
CSF1Rall_RTR	CCATGACTTTGAGGTTGAGC		HLA-G_RT_F	CCACCACCCTGTCTTTGACTAT		ENG_dose_LTRR	GTTTACTGAAACCATGAGGAAG
ENG_comEX2_RTFin	GTCACAATGGACTGTTTCTGC		HLA-G_RT_R	ACGTCCTGGGTCTGGTCCT		Non-LTR_ENG_doseCONT_F	TCTCTGCTCTCGGTGTGATC
ENG_com_RTR	GGCTGGAATGTAGGCCAAGTG		MMP2_RT_F	TGGCACCCATTTACACCTACAC		Non-LTR_ENG_doseCONT_R	CTTCAAGCCACCAACTCACC
ENG_ISO1_2_RTRout	CCACTGGACACAGGATAAGG		MMP2_RT_R	ATGTCAGGAGAGGCCCCATAGA		Non-LTR_ENG_doseLTR_F	CTTGATCTCGGCTCATCACA
ENG_ISO1_2_RTR	CACGTGGACAGCATGGACC					Non-LTR_ENG_doseLTR_R	GACCAACATGGCAAAACCTT
ENG_Var3_RTRout	CAGAGAGGTTAGGCTTCTGC					PSG5_dose_CONT_F	TAGCTGGGACTACAGGCATCC
ENG_Var3_RTRin	GGATTTGATCCAGGCCATCTG					PSG5_dose_CONT_R	AAATCCCTCAGAGATGGCTGG
ENG_Var3_RTFin	ACGCAGCCCTTCGAGACCTG					PSG5_dose_LTR_F	CCTACCTGGAGGCAGATTCG
FPGS_RT_F	GTGCCTTCACGGAATGTATCC					PSG5_dose_LTR_R	GCCAAACAGGAGGACAGAGG
FPGS_RT_R	TGAAGAGCTCAGGACTGATGG					TWIST_dose_CONT_F	TGAGTTAGAGCATTGCAGCC
GAPDH_RT_F	AGCCACATCGCTCAGAACAC					TWIST_dose_CONT_R	ATTAGTTTGGCTGAGGGATGG
GAPDH_RT_R	GCCCAATACGACCAAATCC					TWIST_dose_LTR_F	CTTGTGTGAGATCCAAGAACC
GNGT1_RT_F	GAAGTGACACTGGAAAGAATGC					TWIST_dose_LTR_R	CTTCTCAGGCTTCTCTTTAGG
GNGT1_RTR	CTCCTTTGAGCTCCTTGAAGG
GNGT1_Big_RTF	CTTGGCTCCTCCACAAGTAAG
GNGT1_Big_RTR	GTCCTTTTCTGTCAGGTCCTC
HTRA4_RT_F	GTGGTTGAAGGAACAGCTGC
HTRA4_RT_R	CGAAGAACAGCCATGGAAAGG
PSG5_var3-6_RTF	CTCCTTAATCCAATATAGCAGC
PSG5_var3-6_RTR	GTCCTTGTCAGAGTCTTTTCC
TM2D2_RT_F	ATTGAGTGTGCCAGTCCTAGG
TM2D2_RT_R	CTGCAGTGCCAGTGTGTCC
TWIST_ESTex3_RTF	CCTCTGGAAGTCATCTCCAC
TWIST_ESTex2_RTR	GTACACCAGGATGGAGCTGG
TWIST_iso2_RTF	CAGCTCCATCCTGGTGTACC
TWIST_iso2_RTR	CCTTCTCTGGAAACAATGAC
ACTB_RT_F	GCCAACACAGTGCTGTCTGG
ACTB_RT_R	GGAGCAATGATCTTGATCTTC
MMP14_RT_F	GTGGTCTCGGACCATGTCTCC
MMP14_RT_R	CAGGTAGCCATATTGCTGTAGC
NOS3_RT_F	AGGCGACAATCCTGTATGGC
NOS3_RT_R	TTCGAGGGACACCACGTCAT

## Sheet: Supp. Table S6
Supplementary Table S6 - Details of sgRNAs used in this study.
Name	Sequence	Specificity Score	Efficiency Score	Rev Comp	F 5'	F 3'	R 5'	R 3'	Forward Oligo	Reverse Oligo
ADAM9_5_53_87	AAGATACCCTATAGTTAGGC	87	53	GCCTAACTATAGGGTATCTT	CACCG		AAAC	C	CACCGAAGATACCCTATAGTTAGGC	AAACGCCTAACTATAGGGTATCTTC
ADAM9_5_61_77	CACACAACGTCATTATGCTG	77	61	CAGCATAATGACGTTGTGTG	CACCG		AAAC	C	CACCGCACACAACGTCATTATGCTG	AAACCAGCATAATGACGTTGTGTGC
ADAM9_3_72_76	CTACTCCACGAGCAGAACAG	76	72	CTGTTCTGCTCGTGGAGTAG	CACCG		AAAC	C	CACCGCTACTCCACGAGCAGAACAG	AAACCTGTTCTGCTCGTGGAGTAGC
ADAM9_3_50_73	CAAGATTACATATGCTGGCC	73	50	GGCCAGCATATGTAATCTTG	CACCG		AAAC	C	CACCGCAAGATTACATATGCTGGCC	AAACGGCCAGCATATGTAATCTTGC
CSF1R_3_85	GGGCATACTCATAGGTCCAT	85.3491	58.5206	ATGGACCTATGAGTATGCCC	CACCG		AAAC	C	CACCGGGGCATACTCATAGGTCCAT	AAACATGGACCTATGAGTATGCCCC
CSF1R_3_80	GCGAGAGCACACCTTGACAG	80.6567	73.7671	CTGTCAAGGTGTGCTCTCGC	CACCG		AAAC	C	CACCGGCGAGAGCACACCTTGACAG	AAACCTGTCAAGGTGTGCTCTCGCC
CSF1R_5_74	TAGTCCAAATGCCCCTCAGT	74.8145	59.7397	ACTGAGGGGCATTTGGACTA	CACCG		AAAC	C	CACCGTAGTCCAAATGCCCCTCAGT	AAACACTGAGGGGCATTTGGACTAC
CSF1R_5_70	AACACCAATCTCCTACTGAG	70.0661	72.0994	CTCAGTAGGAGATTGGTGTT	CACCG		AAAC	C	CACCGAACACCAATCTCCTACTGAG	AAACCTCAGTAGGAGATTGGTGTTC
ENG_nonLTR_5_56_83	GCAAACGGTGACAAGTTGAT	83.6118	56.8634	ATCAACTTGTCACCGTTTGC	CACCG		AAAC	C	CACCGGCAAACGGTGACAAGTTGAT	AAACATCAACTTGTCACCGTTTGCC
ENG_nonLTR_3_67_81	TCCAACTCTGTAAAGATGCG	81.0388	67.2047	CGCATCTTTACAGAGTTGGA	CACCG		AAAC	C	CACCGTCCAACTCTGTAAAGATGCG	AAACCGCATCTTTACAGAGTTGGAC
ENG_nonLTR_5_77_75	CGTACCAAAACTGTGCATTG	75.7087	77.5793	CAATGCACAGTTTTGGTACG	CACCG		AAAC	C	CACCGCGTACCAAAACTGTGCATTG	AAACCAATGCACAGTTTTGGTACGC
ENG_nonLTR_5_64_80	ACTGCCATGGACGGATGTCA	80.9294	64.5718	TGACATCCGTCCATGGCAGT	CACCG		AAAC	C	CACCGACTGCCATGGACGGATGTCA	AAACTGACATCCGTCCATGGCAGTC
ENG_5_1	TGTCCCAATCAGTTAGTCCA	62.5	82.4	TGGACTAACTGATTGGGACA	CACCG		AAAC	C	CACCGTGTCCCAATCAGTTAGTCCA	AAACTGGACTAACTGATTGGGACAC
ENG_5_2	GAACCAGACCATACATGCCC	57.7	77.9	GGGCATGTATGGTCTGGTTC	CACCG		AAAC	C	CACCGGAACCAGACCATACATGCCC	AAACGGGCATGTATGGTCTGGTTCC
ENG_3_1	CATATTCTAAGTTCTACTAG	61	75.2	CTAGTAGAACTTAGAATATG	CACCG		AAAC	C	CACCGCATATTCTAAGTTCTACTAG	AAACCTAGTAGAACTTAGAATATGC
ENG_3_2	GCGATTCAAGAATGGAGTAA	54.5	74	TTACTCCATTCTTGAATCGC	CACCG		AAAC	C	CACCGGCGATTCAAGAATGGAGTAA	AAACTTACTCCATTCTTGAATCGCC
PSG5_LTR8B_5_76_69	AATGTATGGACTGACTCACC	76.0797	69.6006	GGTGAGTCAGTCCATACATT	CACCG		AAAC	C	CACCGAATGTATGGACTGACTCACC	AAACGGTGAGTCAGTCCATACATTC
PSG5_LTR8B_3_75_56	CATCTCGAGCCAATGTTCCC	75.3643	56.2578	GGGAACATTGGCTCGAGATG	CACCG		AAAC	C	CACCGCATCTCGAGCCAATGTTCCC	AAACGGGAACATTGGCTCGAGATGC
PSG5_LTR8B_3_68_54	GCCTGGCAATTATGAATGGA	68.8272	54.2513	TCCATTCATAATTGCCAGGC	CACCG		AAAC	C	CACCGGCCTGGCAATTATGAATGGA	AAACTCCATTCATAATTGCCAGGCC
TWIST_5_60_67	TAGTGAACTGAACAATCTAG	60.5	67	CTAGATTGTTCAGTTCACTA	CACCG		AAAC	C	CACCGTAGTGAACTGAACAATCTAG	AAACCTAGATTGTTCAGTTCACTAC
TWIST_3_62_66	CAAGAGTAATTACTAGCACA	62.7	66.3	TGTGCTAGTAATTACTCTTG	CACCG		AAAC	C	CACCGCAAGAGTAATTACTAGCACA	AAACTGTGCTAGTAATTACTCTTGC
TWIST_3_61_63	GGAATCAAAACAGTCATACA	61.1	63.1	TGTATGACTGTTTTGATTCC	CACCG		AAAC	C	CACCGGGAATCAAAACAGTCATACA	AAACTGTATGACTGTTTTGATTCCC

## Sheet: Supp. Table S7
	Supplementary Table S7 - External datasets used in this study.
	Experiment	Sample	Targets	Accession	Source	Raw/processed
	CUT&Tag	H1 human ESCs	H3K27ac	GEO: GSM3536497	PMID: 31036827	raw
	CUT&Tag	H1 human ESCs	IgG	GEO: GSM3560256	PMID: 31036827	raw
	ChIP-seq	2nd trimester cytotrophoblast	H3K27ac	EGA: EGAD00001006066	PMID: 33891899	processed
	ChIP-seq	2nd trimester cytotrophoblast	H3K27ac	EGA: EGAD00001006066	PMID: 33891899	processed
	ChIP-seq	2nd trimester cytotrophoblast	H3K27ac	EGA: EGAD00001006066	PMID: 33891899	processed
	ChIP-seq	2nd trimester cytotrophoblast	H3K27ac	EGA: EGAD00001006066	PMID: 33891899	processed
	ChIP-seq	3rd trimester cytotrophoblast	H3K27ac	EGA: EGAD00001006066	PMID: 33891899	processed
	ChIP-seq	3rd trimester cytotrophoblast	H3K27ac	EGA: EGAD00001006066	PMID: 33891899	processed
	ChIP-seq	3rd trimester cytotrophoblast	H3K27ac	EGA: EGAD00001006066	PMID: 33891899	processed
	ChIP-seq	3rd trimester cytotrophoblast	H3K27ac	EGA: EGAD00001006066	PMID: 33891899	processed
	ChIP-seq	Severe preeclampsia cytotrophoblast	H3K27ac	EGA: EGAD00001006066	PMID: 33891899	processed
	ChIP-seq	Severe preeclampsia cytotrophoblast	H3K27ac	EGA: EGAD00001006066	PMID: 33891899	processed
	ChIP-seq	Severe preeclampsia cytotrophoblast	H3K27ac	EGA: EGAD00001006066	PMID: 33891899	processed
	ChIP-seq	Severe preeclampsia cytotrophoblast	H3K27ac	EGA: EGAD00001006066	PMID: 33891899	processed
	ChIP-seq	Severe preeclampsia cytotrophoblast	H3K27ac	EGA: EGAD00001006066	PMID: 33891899	processed
	ChIP-seq	Severe preeclampsia cytotrophoblast	H3K27ac	EGA: EGAD00001006066	PMID: 33891899	processed
	DNase-seq	Kidney	-	ENCODE: ENCFF036JUB	ENCODE	processed
	DNase-seq	Kidney	-	ENCODE: ENCFF058VTF	ENCODE	processed
	DNase-seq	Kidney	-	ENCODE: ENCFF153WQN	ENCODE	processed
	DNase-seq	Kidney	-	ENCODE: ENCFF183AEI	ENCODE	processed
	DNase-seq	Kidney	-	ENCODE: ENCFF262FHU	ENCODE	processed
	DNase-seq	Kidney	-	ENCODE: ENCFF270GNM	ENCODE	processed
	DNase-seq	Kidney	-	ENCODE: ENCFF305WVB	ENCODE	processed
	DNase-seq	Kidney	-	ENCODE: ENCFF402THI	ENCODE	processed
	DNase-seq	Kidney	-	ENCODE: ENCFF484XHW	ENCODE	processed
	DNase-seq	Kidney	-	ENCODE: ENCFF578BEO	ENCODE	processed
	DNase-seq	Kidney	-	ENCODE: ENCFF765BJR	ENCODE	processed
	DNase-seq	Kidney	-	ENCODE: ENCFF812GJU	ENCODE	processed
	DNase-seq	Kidney	-	ENCODE: ENCFF845VOI	ENCODE	processed
	DNase-seq	Kidney	-	ENCODE: ENCFF871EKB	ENCODE	processed
	DNase-seq	Kidney	-	ENCODE: ENCFF916NTG	ENCODE	processed
	DNase-seq	Kidney	-	ENCODE: ENCFF932ATD	ENCODE	processed
	DNase-seq	Liver	-	ENCODE: ENCFF081JVT	ENCODE	processed
	DNase-seq	Liver	-	ENCODE: ENCFF173YTQ	ENCODE	processed
	DNase-seq	Liver	-	ENCODE: ENCFF468NND	ENCODE	processed
	DNase-seq	Liver	-	ENCODE: ENCFF512TSJ	ENCODE	processed
	DNase-seq	Lung	-	ENCODE: ENCFF024SOP	ENCODE	processed
	DNase-seq	Lung	-	ENCODE: ENCFF115HTH	ENCODE	processed
	DNase-seq	Lung	-	ENCODE: ENCFF148PHO	ENCODE	processed
	DNase-seq	Lung	-	ENCODE: ENCFF348CJE	ENCODE	processed
	DNase-seq	Lung	-	ENCODE: ENCFF363XQF	ENCODE	processed
	DNase-seq	Lung	-	ENCODE: ENCFF395KUT	ENCODE	processed
	DNase-seq	Lung	-	ENCODE: ENCFF422YFH	ENCODE	processed
	DNase-seq	Lung	-	ENCODE: ENCFF679QGU	ENCODE	processed
	DNase-seq	Lung	-	ENCODE: ENCFF811RTH	ENCODE	processed
	DNase-seq	Lung	-	ENCODE: ENCFF889NTH	ENCODE	processed
	DNase-seq	Lung	-	ENCODE: ENCFF909JGU	ENCODE	processed
	DNase-seq	Lung	-	ENCODE: ENCFF913NRZ	ENCODE	processed
	DNase-seq	Lung	-	ENCODE: ENCFF962JWU	ENCODE	processed
	DNase-seq	Lung	-	ENCODE: ENCFF978OUM	ENCODE	processed
	DNase-seq	Lung	-	ENCODE: ENCFF992VNB	ENCODE	processed
	DNase-seq	Placenta	-	ENCODE: ENCFF003GCY	ENCODE	processed
	DNase-seq	Placenta	-	ENCODE: ENCFF051VXY	ENCODE	processed
	DNase-seq	Placenta	-	ENCODE: ENCFF083YCN	ENCODE	processed
	DNase-seq	Placenta	-	ENCODE: ENCFF134ZDK	ENCODE	processed
	DNase-seq	Placenta	-	ENCODE: ENCFF214NKM	ENCODE	processed
	DNase-seq	Placenta	-	ENCODE: ENCFF226AOZ	ENCODE	processed
	DNase-seq	Placenta	-	ENCODE: ENCFF316XWU	ENCODE	processed
	DNase-seq	Placenta	-	ENCODE: ENCFF336YFC	ENCODE	processed
	DNase-seq	Placenta	-	ENCODE: ENCFF444VNW	ENCODE	processed
	DNase-seq	Placenta	-	ENCODE: ENCFF466BFI	ENCODE	processed
	DNase-seq	Placenta	-	ENCODE: ENCFF499CXR	ENCODE	processed
	DNase-seq	Placenta	-	ENCODE: ENCFF609BOM	ENCODE	processed
	DNase-seq	Placenta	-	ENCODE: ENCFF709TMH	ENCODE	processed
	DNase-seq	Placenta	-	ENCODE: ENCFF849KDW	ENCODE	processed
	DNase-seq	Placenta	-	ENCODE: ENCFF866OCE	ENCODE	processed
	RNA-seq	TSCT (cytotrophoblast-derived TSCs)	-	JGA: JGAS000112	PMID: 29249463	raw/processed
	RNA-seq	TSCT (cytotrophoblast-derived TSCs)	-	JGA: JGAS000112	PMID: 29249463	processed
	RNA-seq	TSblast (blastocyst-derived TSCs)	-	JGA: JGAS000112	PMID: 29249463	processed
	RNA-seq	TSblast (blastocyst-derived TSCs)	-	JGA: JGAS000112	PMID: 29249463	processed
	RNA-seq	EVT-TSCT	-	JGA: JGAS000112	PMID: 29249463	raw/processed
	RNA-seq	EVT-TSCT	-	JGA: JGAS000112	PMID: 29249463	processed
	RNA-seq	EVT-TSblast	-	JGA: JGAS000112	PMID: 29249463	processed
	RNA-seq	EVT-TSblast	-	JGA: JGAS000112	PMID: 29249463	processed
	RNA-seq	ST(3D)-TSCT	-	JGA: JGAS000112	PMID: 29249463	raw/processed
	RNA-seq	ST(3D)-TSCT	-	JGA: JGAS000112	PMID: 29249463	processed
	RNA-seq	ST(3D)-TSblast	-	JGA: JGAS000112	PMID: 29249463	processed
	RNA-seq	ST(3D)-TSblast	-	JGA: JGAS000112	PMID: 29249463	processed
	RNA-seq	Cytotrophoblast	-	JGA: JGAS000107	PMID: 29249463	processed
	RNA-seq	Cytotrophoblast	-	JGA: JGAS000107	PMID: 29249463	processed
	RNA-seq	Cytotrophoblast	-	JGA: JGAS000107	PMID: 29249463	processed
	RNA-seq	EVT	-	JGA: JGAS000107	PMID: 29249463	processed
	RNA-seq	EVT	-	JGA: JGAS000107	PMID: 29249463	processed
	RNA-seq	EVT	-	JGA: JGAS000107	PMID: 29249463	processed
	RNA-seq	Syncytiotrophoblast	-	JGA: JGAS000107	PMID: 29249463	processed
	RNA-seq	Syncytiotrophoblast	-	JGA: JGAS000107	PMID: 29249463	processed
	RNA-seq	Syncytiotrophoblast	-	JGA: JGAS000107	PMID: 29249463	processed
	RNA-seq	Stroma	-	JGA: JGAS000107	PMID: 29249463	processed
	RNA-seq	Stroma	-	JGA: JGAS000107	PMID: 29249463	processed
	RNA-seq	Cytotrophoblast	-	GEO: GSM5104921	PMID: 35256050	raw
	RNA-seq	Cytotrophoblast	-	GEO: GSM5104922	PMID: 35256050	raw
	RNA-seq	Cytotrophoblast	-	GEO: GSM5104923	PMID: 35256050	raw
	RNA-seq	Cytotrophoblast	-	GEO: GSM5104924	PMID: 35256050	raw
	RNA-seq	H9 naïve hESCs	-	GEO: GSM4116156	PMID: 32048992	processed
	RNA-seq	AN naïve hESCs	-	GEO: GSM4116157	PMID: 32048992	processed
	RNA-seq	H9 naïve hTSCs	-	GEO: GSM4116158	PMID: 32048992	processed
	RNA-seq	AN naïve hTSCs	-	GEO: GSM4116159	PMID: 32048992	processed
	RNA-seq	Rhesus macaque TSCs	-	-	PMID: 33154556	raw
	RNA-seq	Rhesus macaque TSCs	-	-	PMID: 33154556	raw
	RNA-seq	TS-EGFP mouse TSCs	-	GEO: GSM1520415	PMID: 25423963	raw
